# Supplementary material for: Venous Thromboembolism in COVID-19 Compared to Non-COVID-19 Cohorts: A Systematic Review with Meta-Analysis
Source: J Clin Med. 2021 Oct 25;10(21):4925. doi: 10.3390/jcm10214925 (PMC8584903; doi:10.3390/jcm10214925)
Supplement: Supplementary file 1 [file jcm-10-04925-s001.zip]

Archive with 1 entries (1 files):
- jcm-1374430-supplementary.pptx
